# Supplementary material for: Investigating the Origins of Membrane Phospholipid Biosynthesis Genes Using Outgroup-Free Rooting
Source: Genome Biol Evol. 2019 Feb 8;11(3):883–98. doi: 10.1093/gbe/evz034 (PMC6431249; doi:10.1093/gbe/evz034)
Supplement: Supplementary Data [file evz034_supp.zip]

Archive with 4 entries (4 files):
- legends_for_supplementary_figures_and_tables.rtf
- Supplementary_figures.pdf
- Supplementary_tables_1-4.xlsx
- Supplemetary_table5.xlsx
