# Supplementary material for: Investigating the Origins of Membrane Phospholipid Biosynthesis Genes Using Outgroup-Free Rooting
Source: Genome Biol Evol. 2019 Feb 8;11(3):883–98. doi: 10.1093/gbe/evz034 (PMC6431249; doi:10.1093/gbe/evz034)
Supplement: Supplementary Data [file evz034_supp.zip › Supplementary_tables_1-4.xlsx]

## Sheet: supp_table
Supplementary Table 1 - Maximum marginal posterior probabilities for molecular clock and MAD rooting methods
Gene	RMC	MAD	RMC (metgenomic sequences removed)
G1PDH	0.52	0.62	0.4
GGGPS	0.94	1	1
DGGGPS	0.49	0.79	0.99
GpsA	0.31	0.59	0.41
GlpA/GlpD	0.5	0.44	N/A
GlpK	0.47	0.34	N/A
PlsC	0.28	0.03	N/A
PlsY	0.57	0.85	N/A

## Sheet: supp_table2
Supplementary Table 2 - Bayesian Information Criterion (BIC) scores for outgroup rooted trees under IQ-Tree model selection
Gene (with selected model)	BIC socre	BIC score LG+gamma (used by Yokobori et al.)
G1PDH (LG+C60)	43392.1	44227.9
GlpA/GlpD (LG+C60)	28433.1	28526.8
GpsA (LG+C50)	34483.4	34604.9

## Sheet: supp_table3
Supplementary Table 3 - Abiguity Index (AI) Scores for MAD roots
Gene	Bayesian trees	ML trees	HoT ML trees	ML trees, metagenomic data removed
G1PDH	0.997	0.976	0.956	0.973
GGGPS	0.648	0.561	0.681	0.577
DGGGPS	0.947	0.995	0.897	0.659
GpsA	0.979	0.972	0.958	0.983
GlpA/GlpD	0.964	0.906	0.902	N/A
GlpK	0.999	1	0.994	N/A
PlsC	0.996	1	0.999	N/A
PlsY	0.959	0.982	0.926	N/A

## Sheet: supp_table4
Supplementary Table 4 - MAD Scores for MAD roots
Gene	Bayesian trees	ML trees	HoT ML trees	ML trees, metagenomic data removed
G1PDH	0.206	0.212	0.237	0.221
GGGPS	0.217	0.21	0.228	0.24
DGGGPS	0.326	0.238	0.263	0.242
GpsA	0.325	0.339	0.373	0.332
GlpA/GlpD	0.247	0.295	0.281	N/A
GlpK	0.397	0.325	0.378	N/A
PlsC	0.316	0.356	0.367	N/A
PlsY	0.329	0.293	0.399	N/A
