# Supplementary material for: Investigating the Origins of Membrane Phospholipid Biosynthesis Genes Using Outgroup-Free Rooting
Source: Genome Biol Evol. 2019 Feb 8;11(3):883–98. doi: 10.1093/gbe/evz034 (PMC6431249; doi:10.1093/gbe/evz034)
Supplement: Supplementary Data [file evz034_supp.zip › Supplemetary_table5.xlsx]

## Sheet: G1PDH
TAXON	Accession No.	Metagenoic data
ARCHAEA
EURYARCHAEOTA
NAD(P)-dependent glycerol-1-phosphate dehydrogenase [Thermococcus kodakarensis]	WP_048053822.1
glycerol-1-phosphate dehydrogenase [Pyrococcus furiosus]	WP_014835398.1
glycerol-1-phosphate dehydrogenase [Methanothermobacter thermautotrophicus]	WP_010876249.1
Glycerol dehydrogenase [Methanopyrus kandleri AV19]	AAM02443.1
glycerol-1-phosphate dehydrogenase [Methanocaldococcus jannaschii]	WP_010870218.1
glycerol-1-phosphate dehydrogenase [NAD(P)] [Methanocella paludicola SANAE]	BAI60261.1
Glycerol-1-phosphate dehydrogenase [NAD(P)] [Methanosarcina mazei Tuc01]	AGF96014.1
glycerol-1-phosphate dehydrogenase [Methanospirillum hungatei]	WP_011448163.1
MULTISPECIES: NAD(P)-dependent glycerol-1-phosphate dehydrogenase [Haloferax]	WP_004044114.1
MULTISPECIES: glycerol-1-phosphate dehydrogenase [Haloarcula]	WP_011222867.1
NAD(P)-dependent glycerol-1-phosphate dehydrogenase [Halococcus salifodinae]	WP_005042707.1
glycerol-1-phosphate dehydrogenase [Archaeoglobus fulgidus]	WP_010879170.1
glycerol dehydrogenase-like oxidoreductase [Thermoplasmatales archaeon SCGC AB-539-N05]	EMR73421.1
NAD(P)-dependent glycerol-1-phosphate dehydrogenase [Methanomassiliicoccus luminyensis]	WP_019176594.1
glycerol-1-phosphate dehydrogenase [Thermoplasma volcanium]	WP_010917485.1
glycerol-1-phosphate dehydrogenase [Aciduliprofundum boonei]	WP_012997164.1
TACK
glycerol-1-phosphate dehydrogenase [Candidatus Korarchaeum cryptofilum]	WP_012308725.1
NAD(P)-dependent glycerol-1-phosphate dehydrogenase [Candidatus Bathyarchaeota archaeon RBG_16_48_13]	OGD46463.1	✓
glycerol-1-phosphate dehydrogenase [Acidilobus saccharovorans]	WP_013266234.1
glycerol-1-phosphate dehydrogenase [Candidatus Nitrososphaera gargensis Ga9.2]	AFU59273.1
glycerol-1-phosphate dehydrogenase [Marine Group I thaumarchaeote SCGC AAA799-D11]	WP_048089693.1
glycerol-1-phosphate dehydrogenase [Nitrosopumilus maritimus SCM1]	A9A2U8.1
Glycerol-1-phosphate dehydrogenase [NAD(P)+] [Cenarchaeum symbiosum]	A0RXV2.1
glycerol-1-phosphate dehydrogenase [NAD(P)] [Candidatus Caldiarchaeum subterraneum]	BAJ48859.1
3-dehydroquinate synthase [uncultured marine thaumarchaeote KM3_72_H08]	AIF16185.1	✓
glycerol-1-phosphate dehydrogenase [Thermofilum pendens]	WP_011752894.1
glycerol-1-phosphate dehydrogenase [Pyrobaculum aerophilum str. IM2]	Q8ZWP5.1
glycerol-1-phosphate dehydrogenase [Caldivirga maquilingensis]	WP_048062823.1
glycerol-1-phosphate dehydrogenase [Staphylothermus marinus]	WP_011839229.1
glycerol-1-phosphate dehydrogenase [Ignicoccus hospitalis]	WP_052570557.1
glycerol-1-phosphate dehydrogenase [Sulfolobus solfataricus]	WP_009991342.1
3-dehydroquinate synthase [Ignisphaera aggregans DSM 17230]	ADM26897.1
Glycerol dehydrogenase [Fervidicoccus fontis Kam940]	AFH42819.1
glycerol-1-phosphate dehydrogenase [Hyperthermus butylicus]	WP_011822705.1
glycerol-1-phosphate dehydrogenase [Aeropyrum pernix K1]	Q9YER2.2
DPANN
NAD(P)-dependent glycerol-1-phosphate dehydrogenase [Candidatus Aenigmarchaeota archaeon ex4484_14]	OYT56772.1	✓
hypothetical protein AUJ16_03335 [Candidatus Micrarchaeota archaeon CG1_02_60_51]	OIO27503.1	✓
ASGARD
Lokiarchaeum
Glycerol-1-phosphate dehydrogenase [NAD(P)+] [Candidatus Heimdallarchaeota archaeon LC_3]	OLS24191.1	✓
hypothetical protein AM325_12385 [Candidatus Thorarchaeota archaeon SMTZ1-45]	KXH74762.1	✓
Glycerol-1-phosphate dehydrogenase [NAD(P)+] [Candidatus Odinarchaeota archaeon LCB_4]	OLS17523.1	✓
BACTERIA
FIRMICUTES
hypothetical protein [Carboxydothermus islandicus]	WP_075864375.1
glycerol dehydrogenase [Clostridium arbusti]	WP_010235876.1
sn-glycerol-1-phosphate dehydrogenase [Thermoanaerobacter mathranii]	WP_013150620.1
sn-glycerol-1-phosphate dehydrogenase [Bacillus subtilis]	WP_088112295.1
hypothetical protein [Bacillus lentus]	WP_082788844.1
hypothetical protein [Coprothermobacter platensis]	WP_018962917.1
sn-glycerol-1-phosphate dehydrogenase [Maledivibacter halophilus]	WP_079493941.1
glycerol-1-phosphate dehydrogenase [Streptococcus pneumoniae]	WP_000794264.1
putative NAD(P)-dependent glycerol-1-phosphate dehydrogenase [Christensenella minuta]	KXK64658.1
glycerol-1-phosphate dehydrogenase [Paludifilum halophilum]	WP_094264769.1
glycerol-1-phosphate dehydrogenase [Numidum massiliense]	WP_054951213.1
glycerol-1-phosphate dehydrogenase [Planifilum fulgidum]	WP_092035731.1
glycerol dehydrogenase [Anaerobacillus arseniciselenatis]	WP_071311520.1
glycerol-1-phosphate dehydrogenase [Novibacillus thermophilus]	WP_077720987.1
glycerol-1-phosphate dehydrogenase [Caldalkalibacillus thermarum]	WP_007505759.1
glycerol-1-phosphate dehydrogenase [Selenomonas ruminantium]	WP_026765381.1
sn-glycerol-1-phosphate dehydrogenase [Paenibacillus ihumii]	WP_055107274.1
glycerol-1-phosphate dehydrogenase [Desmospora sp. 8437]	WP_009711150.1
hypothetical protein [Lachnospiraceae bacterium YSB2008]	WP_044950619.1
3-dehydroquinate synthase [Phascolarctobacterium sp. CAG:266]	CDB35346.1
glycerol-1-phosphate dehydrogenase [Melghirimyces thermohalophilus]	WP_091571837.1
hypothetical protein [Succiniclasticum ruminis]	WP_093913375.1
glycerol-1-phosphate dehydrogenase [Kroppenstedtia eburnea]	WP_076525653.1
3-dehydroquinate synthase [Caldicellulosiruptor kronotskyensis]	WP_013429435.1
sn-glycerol-1-phosphate dehydrogenase [Paenibacillus ginsengihumi]	WP_019534231.1
glycerol dehydrogenase, partial [Paenibacillus durus]	WP_025698971.1
ACTINOBACTERIA
hypothetical protein AUI15_12845 [Actinobacteria bacterium 13_2_20CM_2_66_6]	OLB97178.1
hypothetical protein AUG88_07230, partial [Actinobacteria bacterium 13_1_20CM_4_68_12]	OLE17311.1
dehydrogenase [Streptomyces violaceorubidus]	WP_030191094.1
3-dehydroquinate synthase [Micromonospora narathiwatensis]	WP_091199550.1
3-dehydroquinate synthase [Thermobifida halotolerans]	WP_068693211.1
3-dehydroquinate synthase [Glycomyces sp. NRRL B-16210]	WP_030162169.1
3-dehydroquinate synthase [Verrucosispora sediminis]	WP_093410782.1
3-dehydroquinate synthase [Xiangella phaseoli]	WP_092381265.1
3-dehydroquinate synthase [Salinispora pacifica]	WP_027656935.1
3-dehydroquinate synthase [Glycomyces harbinensis]	WP_091040198.1
glycerol-1-phosphate dehydrogenase (NAD(P)(+)) [Verrucosispora maris AB-18-032]	AEB47870.1
3-dehydroquinate synthase [Allosalinactinospora lopnorensis]	WP_046469756.1
3-dehydroquinate synthase [Asanoa ishikariensis]	WP_090786150.1
MULTISPECIES: dehydrogenase [Kitasatospora]	WP_030392166.1
3-dehydroquinate synthase [Actinoplanes rectilineatus]	WP_045744647.1
3-dehydroquinate synthase [Haloechinothrix alba]	WP_089302637.1
dehydrogenase [Patulibacter americanus]	WP_022929706.1
3-dehydroquinate synthase [Glycomyces tenuis]	WP_026932287.1
3-dehydroquinate synthase [Nocardiopsis gilva]	WP_094932737.1
glycerol-1-phosphate dehydrogenase [[Eubacterium] cellulosolvens]	WP_027871313.1
3-dehydroquinate synthase [Marmoricola aequoreus]	WP_030484980.1
3-dehydroquinate synthase [Solirubrobacter sp. URHD0082]	WP_037411451.1
3-dehydroquinate synthase [Couchioplanes caeruleus]	WP_071807304.1
3-dehydroquinate synthase [Thermomonospora chromogena]	WP_093259177.1
3-dehydroquinate synthase [Herbidospora mongoliensis]	WP_083958904.1
3-dehydroquinate synthase [Actinomadura oligospora]	WP_084338574.1
3-dehydroquinate synthase [Marinactinospora thermotolerans]	WP_078761640.1
3-dehydroquinate synthase [Streptosporangium amethystogenes]	WP_030907485.1
3-dehydroquinate synthase [Kribbella catacumbae]	WP_026163210.1
glycerol dehydrogenase-like oxidoreductase [Mycobacterium abscessus subsp. abscessus]	SHS13972.1
sn-glycerol-1-phosphate dehydrogenase [Rubrobacter radiotolerans]	WP_041339086.1
dehydrogenase [Streptomyces luteus]	WP_043377584.1
dehydrogenase [Streptomyces sp. WAC00263]	OMP15689.1
PVC
hypothetical protein COA79_05790 [Planctomycetes bacterium]	PCJ61808.1	✓
dehydrogenase [Gemmata sp. SH-PL17]	WP_082841369.1
Glycerol-1-phosphate dehydrogenase [NAD(P)+] [Pirellula sp. SH-Sr6A]	AMV32455.1
THERMOTOGAE
putative Glycerol-1-phosphate dehydrogenase (NAD(P)+) [Mesotoga infera]	CCU83412.1
SPIROCHAETAE
hypothetical protein A2Y30_00550 [Spirochaetes bacterium GWE1_32_154]	OHD37442.1	✓
PROTEOBACTERIA
dehydrogenase [Sorangium cellulosum]	WP_012238025.1
putative dehydrogenase [Azospirillum sp. CAG:260]	CDB40348.1	✓
dehydrogenase [Desulfovibrio sp. U5L]	WP_009106069.1
Glycerol dehydrogenase [Cystobacter fuscus DSM 2262]	EPX55869.1
FCB
Glycerol dehydrogenase [Chitinispirillum alkaliphilum]	KMQ51519.1
3-dehydroquinate synthase [Chitinivibrio alkaliphilus]	WP_022636860.1
OTHER
hypothetical protein A2268_14105 [Candidatus Raymondbacteria bacterium RifOxyA12_full_50_37]	OGJ86800.1
hypothetical protein A2233_05140 [Candidatus Kerfeldbacteria bacterium RIFOXYA2_FULL_38_24]	OGY86809.1	✓
Putative glycerol-1-phosphate dehydrogenase [candidate division TA06 bacterium 32_111]	KUK50946.1	✓
hypothetical protein A2Y25_06815 [Candidatus Melainabacteria bacterium GWF2_37_15]	OGI00975.1	✓
3-dehydroquinate synthase [Candidatus Magnetoovum chiemensis]	KJR41420.1

## Sheet: GGGP
TAXON	Accession No.	Metagenoic data
ARCHAEA
EURYARCHAEOTA
geranylgeranylglyceryl/heptaprenylglyceryl phosphate synthase [Thermococcus kodakarensis]	WP_011249977.1
geranylgeranylglyceryl phosphate synthase [Pyrococcus furiosus]	WP_048059089.1
geranylgeranylglyceryl phosphate synthase [Methanothermobacter thermautotrophicus]	WP_048060841.1
(s)-3-O-geranylgeranylglyceryl phosphate synthase [Methanopyrus kandleri AV19]	Q8TXM0.1
geranylgeranylglyceryl phosphate synthase [Methanocaldococcus jannaschii]	WP_010870763.1
putative geranylgeranylglyceryl diphosphate synthase [Methanocella paludicola SANAE]	BAI60330.1
(S)-3-O-geranylgeranylglyceryl phosphate synthase [Methanosarcina mazei Tuc01]	AGF96369.1
phosphoglycerol geranylgeranyltransferase [Methanospirillum hungatei]	WP_011448039.1
geranylgeranylglyceryl/heptaprenylglyceryl phosphate synthase [Haloferax volcanii]	WP_004043852.1
geranylgeranylglyceryl phosphate synthase [Haloarcula marismortui]	WP_049938902.1
geranylgeranylglyceryl phosphate synthase-like protein [Halococcus salifodinae]	WP_005039102.1
phosphoglycerol geranylgeranyltransferase [Archaeoglobus fulgidus]	WP_010877910.1
geranylgeranylglyceryl diphosphate synthase [Thermoplasmatales archaeon SCGC AB-539-N05]	EMR73634.1
geranylgeranylglyceryl/heptaprenylglyceryl phosphate synthase [Methanomassiliicoccus luminyensis]	WP_026068683.1
geranylgeranyl pyrophosphate synthase [Thermoplasma volcanium]	WP_010916992.1
geranylgeranyl pyrophosphate synthase [Aciduliprofundum boonei]	WP_008082137.1
TACK
geranylgeranylglyceryl phosphate synthase [Candidatus Korarchaeum cryptofilum]	WP_052568471.1
geranylgeranylglyceryl/heptaprenylglyceryl phosphate synthase [Candidatus Bathyarchaeota archaeon RBG_16_48_13]	OGD46960.1	✓
geranylgeranylglyceryl phosphate synthase [Acidilobus saccharovorans]	WP_013266962.1
geranylgeranylglyceryl phosphate synthase [Candidatus Nitrososphaera gargensis Ga9.2]	AFU60511.1
geranylgeranylglyceryl/heptaprenylglyceryl phosphate synthase [Marine Group I thaumarchaeote SCGC AAA799-D11]	WP_048089823.1
geranylgeranylglyceryl phosphate synthase [Nitrosopumilus maritimus SCM1]	A9A3Z1.1
phosphate-binding enzymes, TIM-barrel fold [Cenarchaeum symbiosum A]	ABK78438.1
geranylgeranylglyceryl phosphate synthase-like protein [Candidatus Caldiarchaeum subterraneum]	BAJ48192.1
uncultured marine thaumarchaeote KM3_72_H08
geranylgeranylglyceryl phosphate synthase [Thermofilum pendens]	WP_011752301.1
geranylgeranylglyceryl phosphate synthase [Pyrobaculum aerophilum str. IM2]	Q8ZTX5.1
geranylgeranylglyceryl phosphate synthase [Caldivirga maquilingensis]	WP_012185979.1
geranylgeranylglyceryl phosphate synthase [Staphylothermus marinus]	WP_011839282.1
geranylgeranylglyceryl/heptaprenylglyceryl phosphate synthase [Ignicoccus hospitalis]	WP_011998460.1
geranylgeranylglyceryl phosphate synthase [Sulfolobus solfataricus]	WP_010922925.1
geranylgeranylglyceryl diphosphate synthase [Ignisphaera aggregans DSM 17230]	ADM26911.1
PcrB-like protein [Fervidicoccus fontis Kam940]	AFH42852.1
geranylgeranylglyceryl/heptaprenylglyceryl phosphate synthase [Hyperthermus butylicus]	WP_011821201.1
(S)-3-O-geranylgeranylglyceryl phosphate synthase [Aeropyrum pernix K1]	Q9YEF5.2
geranylgeranylglyceryl/heptaprenylglyceryl phosphate synthase [Sulfolobus sp. A20]	WP_069282498.1
geranylgeranylglyceryl/heptaprenylglyceryl phosphate synthase [Caldisphaera lagunensis]	WP_015232189.1
geranylgeranylglyceryl/heptaprenylglyceryl phosphate synthase [Thermosphaera aggregans]	WP_013129689.1
geranylgeranylglyceryl/heptaprenylglyceryl phosphate synthase [Desulfurococcus amylolyticus]	WP_012608858.1
geranylgeranylglyceryl/heptaprenylglyceryl phosphate synthase [Thermofilum sp. ex4484_79]	OYT31923.1	✓
geranylgeranylglyceryl/heptaprenylglyceryl phosphate synthase [Acidilobus sp. 7A]	WP_117354769.1
geranylgeranylglyceryl/heptaprenylglyceryl phosphate synthase [Thaumarchaeota archaeon ex4484_121]	OYT68091.1	✓
geranylgeranylglyceryl/heptaprenylglyceryl phosphate synthase [Candidatus Nitrosotenuis cloacae]	WP_048189490.1	✓
DPANN
geranylgeranylglyceryl/heptaprenylglyceryl phosphate synthase [Candidatus Aenigmarchaeota archaeon ex4484_14]	OYT56770.1	✓
geranylgeranylglyceryl/heptaprenylglyceryl phosphate synthase [Candidatus Micrarchaeota archaeon CG1_02_49_24]	OIO24480.1	✓
DUSEL3_2264948999_phosphoglycerol geranylgeranyltransferase_2264876576_candidate division DUSEL3 archaeon SCGC AAA011-E11 (DUSEL_001_206)	NA	✓
AR10_GW2011_AR10_complete_1_1095 geranylgeranylglyceryl phosphate synthase; K07094 putative glycerol-1-phosphate prenyltransferase [EC:2.5.1.-] id=5241617 bin=GW2011_AR10_complete alias=GWA2_AR10_1095 species=GW2011_AR10 genus=GW2011_AR10 taxon_order=GW2011_AR10 taxon_class=GW2011_AR10 phylum=Archaeon organism_desc=closed, complete GWA2_AR10	NA	✓
Macid_UNLARM2_0421_AA_255513712_EET89977.1	NA	✓
ASGARD
Geranylgeranylglyceryl phosphate synthase, partial [Lokiarchaeum sp. GC14_75]	KKK40484.1	✓
Geranylgeranylglyceryl phosphate synthase [Candidatus Heimdallarchaeota archaeon LC_3]	OLS19377.1	✓
hypothetical protein AM325_05605 [Candidatus Thorarchaeota archaeon SMTZ1-45]	KXH74598.1	✓
Geranylgeranylglyceryl phosphate synthase [Candidatus Odinarchaeota archaeon LCB_4]	OLS18150.1	✓
BACTERIA
FIRMICUTES
geranylgeranylglyceryl/heptaprenylglyceryl phosphate synthase [Bacillus aquimaris]	WP_064094416.1
hypothetical protein AVO34_07685 [Firmicutes bacterium ML8_F2]	OPL11864.1	✓
geranylgeranylglyceryl/heptaprenylglyceryl phosphate synthase [Anaerobacillus alkalidiazotrophicus]	WP_071390718.1
geranylgeranylglyceryl/heptaprenylglyceryl phosphate synthase [Geobacillus galactosidasius]	WP_089096763.1
geranylgeranylglyceryl/heptaprenylglyceryl phosphate synthase [Bhargavaea cecembensis]	WP_040225022.1
geranylgeranylglyceryl/heptaprenylglyceryl phosphate synthase [Calderihabitans maritimus]	WP_088554546.1
geranylgeranylglyceryl/heptaprenylglyceryl phosphate synthase [Dethiobacter alkaliphilus]	WP_008514037.1
geranylgeranylglyceryl/heptaprenylglyceryl phosphate synthase [Fictibacillus sp. GDSW-R2A3]	WP_094253796.1
geranylgeranylglyceryl/heptaprenylglyceryl phosphate synthase [Melghirimyces thermohalophilus]	WP_091571860.1
geranylgeranylglyceryl/heptaprenylglyceryl phosphate synthase [Paenibacillus ginsengihumi]	WP_019534840.1
geranylgeranylglyceryl/heptaprenylglyceryl phosphate synthase [Planifilum fulgidum]	WP_092035739.1
geranylgeranylglyceryl/heptaprenylglyceryl phosphate synthase [Planococcus maritimus]	WP_068489076.1
geranylgeranylglyceryl/heptaprenylglyceryl phosphate synthase [Tepidanaerobacter acetatoxydans]	WP_013778972.1
geranylgeranylglyceryl/heptaprenylglyceryl phosphate synthase [Tuberibacillus calidus]	WP_027724842.1
heptaprenylglyceryl phosphate synthase [Bacillus subtilis]	WP_087991357.1
heptaprenylglyceryl phosphate synthase [Anaerobacillus arseniciselenatis]	WP_071312848.1
heptaprenylglyceryl phosphate synthase [Bacillus lentus]	WP_066135665.1
heptaprenylglyceryl phosphate synthase [Bacillus subtilis]	WP_087991357.1
heptaprenylglyceryl phosphate synthase [Paenibacillus ihumii]	WP_055106453.1
heptaprenylglyceryl phosphate synthase [Paludifilum halophilum]	WP_094264754.1
heptaprenylglyceryl phosphate synthase [Paenibacillus durus]	WP_042208440.1
heptaprenylglyceryl phosphate synthase [Caldalkalibacillus thermarum]	WP_007502887.1
heptaprenylglyceryl phosphate synthase [Desmospora sp. 8437]	WP_009711172.1
heptaprenylglyceryl phosphate synthase [Kroppenstedtia eburnea]	WP_084190167.1
heptaprenylglyceryl phosphate synthase [Marininema mesophilum]	WP_091740656.1
heptaprenylglyceryl phosphate synthase [Numidum massiliense]	WP_054950850.1
hypothetical protein VR67_12925 [Peptococcaceae bacterium BRH_c8a]	KJS11645.1	✓
Heptaprenylglyceryl phosphate synthase [Streptococcus pneumoniae]	CJG16773.1
FCB
(S)-3-O-geranylgeranylglyceryl phosphate synthase [Chitinispirillum alkaliphilum]	KMQ52061.1
geranylgeranylglyceryl/heptaprenylglyceryl phosphate synthase [Chitinivibrio alkaliphilus]	WP_022635791.1
geranylgeranylglyceryl phosphate synthase [Bacteroidetes bacterium OLB12]	KXK25476.1	✓
geranylgeranylglyceryl/heptaprenylglyceryl phosphate synthase [Flectobacillus sp. BAB-3569]	WP_095166365.1
geranylgeranylglyceryl/heptaprenylglyceryl phosphate synthase [Bernardetia litoralis]	WP_014799376.1
geranylgeranylglyceryl/heptaprenylglyceryl phosphate synthase [Cyclobacterium lianum]	WP_073090703.1
geranylgeranylglyceryl/heptaprenylglyceryl phosphate synthase [Flavihumibacter petaseus]	WP_046367533.1
geranylgeranylglyceryl/heptaprenylglyceryl phosphate synthase [Flavisolibacter ginsengisoli]	WP_072834193.1
geranylgeranylglyceryl/heptaprenylglyceryl phosphate synthase [Ignavibacterium album]	WP_014561814.1
geranylgeranylglyceryl/heptaprenylglyceryl phosphate synthase [Nafulsella turpanensis]	WP_017733274.1
geranylgeranylglyceryl/heptaprenylglyceryl phosphate synthase [Niabella drilacis]	WP_090390693.1
geranylgeranylglyceryl/heptaprenylglyceryl phosphate synthase [Ohtaekwangia koreensis]	WP_079687995.1
geranylgeranylglyceryl/heptaprenylglyceryl phosphate synthase [Runella limosa]	WP_028524034.1
geranylgeranylglyceryl/heptaprenylglyceryl phosphate synthase [Schleiferia thermophila]	WP_084180218.1
geranylgeranylglyceryl/heptaprenylglyceryl phosphate synthase [Spirosoma sp. 209]	WP_077922394.1
geranylgeranylglyceryl/heptaprenylglyceryl phosphate synthase [Sporocytophaga myxococcoides]	WP_045462181.1
geranylgeranylglyceryl phosphate synthase [Chlorobium sp. GBChlB]	KER10178.1	✓
geranylgeranylglyceryl/heptaprenylglyceryl phosphate synthase [candidate division Zixibacteria bacterium 4484_95]	OQX91702.1	✓
MULTISPECIES: geranylgeranylglyceryl/heptaprenylglyceryl phosphate synthase [Fibrobacter]	WP_073157638.1
geranylgeranylglyceryl/heptaprenylglyceryl phosphate synthase [Formosa sp. Hel1_31_208]	WP_091422462.1
geranylgeranylglyceryl/heptaprenylglyceryl phosphate synthase [Jejuia pallidilutea]	WP_042242091.1
geranylgeranylglyceryl/heptaprenylglyceryl phosphate synthase [Kordia jejudonensis]	WP_046756365.1
geranylgeranylglyceryl/heptaprenylglyceryl phosphate synthase [Ignavibacteria bacterium CG1_02_37_35]	OIO22157.1	✓
geranylgeranylglyceryl/heptaprenylglyceryl phosphate synthase [Lacinutrix jangbogonensis]	WP_034062688.1
geranylgeranylglyceryl/heptaprenylglyceryl phosphate synthase [Psychroserpens burtonensis]	WP_028872860.1
geranylgeranylglyceryl/heptaprenylglyceryl phosphate synthase [Sediminibacter sp. Hel_I_10]	WP_026754158.1
geranylgeranylglyceryl/heptaprenylglyceryl phosphate synthase [Candidatus Kryptobacter tengchongensis]	WP_072212557.1
geranylgeranylglyceryl/heptaprenylglyceryl phosphate synthase [Candidatus Kryptonium thompsoni]	WP_075427734.1
geranylgeranylglyceryl phosphate synthase [Latescibacteria bacterium DG_63]	KPJ59000.1	✓
geranylgeranylglyceryl/heptaprenylglyceryl phosphate synthase [Candidatus Cloacimonetes bacterium 4572_55]	OQY28001.1	✓
hypothetical protein B6D62_00550 [Candidatus Cloacimonas sp. 4484_275]	OQX71975.1	✓
geranylgeranylglyceryl/heptaprenylglyceryl phosphate synthase [Candidatus Marinimicrobia bacterium CG1_02_48_14]	OIO64010.1	✓
Select seq ref|WP_006928776.1| geranylgeranylglyceryl/heptaprenylglyceryl phosphate synthase [Caldithrix abyssi]	WP_006928776.1
hypothetical protein AUH78_08535 [Gemmatimonadetes bacterium 13_1_40CM_4_69_8]	OLC75599.1	✓
PROTEOBACTERIA
geranylgeranylglyceryl/heptaprenylglyceryl phosphate synthase [Desulfuromonadales bacterium C00003094]	OEU64267.1	✓
ACTINOBACTERIA
Heptaprenylglyceryl phosphate synthase [Mycobacterium abscessus subsp. abscessus]	SHS97167.1
geranylgeranylglyceryl/heptaprenylglyceryl phosphate synthase [Streptomyces sp. WAC00263]	OMP25572.1
geranylgeranylglyceryl/heptaprenylglyceryl phosphate synthase [Actinobacteria bacterium RBG_13_63_9]	OFW65066.1
OTHER
geranylgeranylglyceryl phosphate synthase [Parcubacteria bacterium DG_74_3]	KPJ71263.1	✓
geranylgeranylglyceryl/heptaprenylglyceryl phosphate synthase [bacterium TMED217]	OUW79951.1	✓
geranylgeranylglyceryl/heptaprenylglyceryl phosphate synthase [bacterium TMED264]	OUX29606.1	✓
hypothetical protein AMJ40_04605 [candidate division TA06 bacterium DG_26]	KPJ49833.1	✓
hypothetical protein AMJ87_13020 [candidate division WOR_3 bacterium SM23_60]	KPK67668.1	✓
hypothetical protein CH333_04070 [candidate division WOR-3 bacterium JGI_Cruoil_03_44_89]	OYD16175.1	✓
hypothetical protein A2268_01895 [Candidatus Raymondbacteria bacterium RifOxyA12_full_50_37]	OGJ91065.1	✓
hypothetical protein A2293_01900 [Elusimicrobia bacterium RIFOXYB2_FULL_49_7]	OGS36953.1	✓
geranylgeranylglyceryl/heptaprenylglyceryl phosphate synthase [candidate division KSB1 bacterium RBG_16_48_16]	OGB99904.1	✓
geranylgeranylglyceryl/heptaprenylglyceryl phosphate synthase [Candidatus Chrysopegis kryptomonas]	WP_092351142.1
geranylgeranylglyceryl phosphate synthase [candidate division TA06 bacterium 32_111]	KUK50718.1	✓
hypothetical protein A2502_04630 [Candidatus Edwardsbacteria bacterium RifOxyC12_full_54_24]	OGF04519.1	✓
geranylgeranylglyceryl/heptaprenylglyceryl phosphate synthase [Candidatus Handelsmanbacteria bacterium RIFCSPLOWO2_12_FULL_64_10]	OGG49540.1	✓
hypothetical protein AMJ49_06075 [Parcubacteria bacterium DG_74_2]	KPJ55922.1	✓

## Sheet: DGGGP
TAXON	Accession No.	Metagenoic data
ARCHAEA
EURYARCHAEOTA
prenyltransferase [Thermococcus kodakarensis]	WP_011250907.1
prenyltransferase [Pyrococcus furiosus]	WP_011013105.1
prenyltransferase [Methanothermobacter thermautotrophicus]	WP_010876722.1
(S)-2,3-di-O-geranylgeranylglyceryl phosphate synthase [Methanopyrus kandleri]	Q8TWS9.1
geranylgeranylglycerol-phosphate geranylgeranyltransferase [Methanocaldococcus jannaschii]	WP_064496450.1
putative (S)-2,3-Di-O-geranylgeranylglyceryl phosphate synthase [Methanocella paludicola SANAE]	BAI62854.1
(S)-2,3-di-O-geranylgeranylglyceryl phosphate synthase [Methanosarcina mazei Tuc01]	AGF97472.1
digeranylgeranylglyceryl phosphate synthase [Methanospirillum hungatei]	WP_011447666.1
MULTISPECIES: geranylgeranylglycerol-phosphate geranylgeranyltransferase [Haloferax]	WP_004043499.1
prenyltransferase [Halococcus salifodinae]	WP_005045053.1
prenyltransferase [Archaeoglobus fulgidus]	WP_010877911.1
4-hydroxybenzoate polyprenyltransferase-like prenyltransferase [Thermoplasmatales archaeon SCGC AB-539-N05]	EMR74001.1
hypothetical protein [Methanomassiliicoccus luminyensis]	WP_019176352.1
2,3-di-O-geranylgeranylglyceryl phosphate synthase [Thermoplasma volcanium]	WP_010916993.1
prenyltransferase [Aciduliprofundum boonei]	WP_008082263.1
TACK
prenyltransferase [Candidatus Caldiarchaeum subterraneum]	BAJ46891.1
hypothetical protein [Thermofilum pendens]	WP_052885089.1
conserved hypothetical protein [Pyrobaculum aerophilum str. IM2]	AAL63727.1
prenyltransferase UbiA [Caldivirga maquilingensis]	WP_012186009.1
geranylgeranylglycerol-phosphate geranylgeranyltransferase [Staphylothermus marinus]	WP_011839441.1
digeranylgeranylglyceryl phosphate synthase [Ignicoccus hospitalis]	WP_011998451.1
MFS transporter [Sulfolobus solfataricus]	WP_009991098.1
UbiA prenyltransferase [Ignisphaera aggregans DSM 17230]	ADM28275.1
putative (S)-2,3-Di-O-farnesylgeranylglyceryl synthase [Fervidicoccus fontis Kam940]	AFH43122.1
hypothetical protein [Hyperthermus butylicus]	WP_083756227.1
probable (S)-2,3-Di-O-farnesylgeranylglyceryl synthase [Aeropyrum pernix K1]	BAA79070.1
DPANN
digeranylgeranylglyceryl phosphate synthase [Candidatus Aenigmarchaeota archaeon ex4484_14]	OYT58330.1	✓
hypothetical protein AUJ65_02545 [Candidatus Micrarchaeota archaeon CG1_02_51_15]	OIO23988.1	✓
DUSEL3_2264949648_4-hydroxybenzoate polyprenyltransferase and related prenyltransferases_2264876597_candidate division DUSEL3 archaeon SCGC AAA011-E11 (DUSEL_001_206)	NA	✓
AR10_GW2011_AR10_complete_1_180 prenyltransferase UbiA; K03179 4-hydroxybenzoate octaprenyltransferase [EC:2.5.1.-] id=5240702 bin=GW2011_AR10_complete alias=GWA2_AR10_180 species=GW2011_AR10 genus=GW2011_AR10 taxon_order=GW2011_AR10 taxon_class=GW2011_AR10 phylum=Archaeon organism_desc=closed, complete GWA2_AR10	NA	✓
Macid_UNLARM2_0920_AA_255513540_EET89806.1	NA	✓
ASGARD
Digeranylgeranylglyceryl phosphate synthase [Lokiarchaeum sp. GC14_75].	KKK40725.1	✓
Digeranylgeranylglyceryl phosphate synthase [Candidatus Heimdallarchaeota archaeon LC_3]	OLS26372.1	✓
hypothetical protein AM325_04390 [Candidatus Thorarchaeota archaeon SMTZ1-45]	KXH75190.1	✓
Digeranylgeranylglyceryl phosphate synthase [Candidatus Odinarchaeota archaeon LCB_4]	OLS18198.1	✓
BACTERIA
FCB
geranylgeranylglycerol-phosphate geranylgeranyltransferase [Candidatus Kryptobacter tengchongensis]	CUU10889.1
hypothetical protein B6D58_02860 [candidate division Zixibacteria bacterium 4484_95]	OQX92457.1	✓
geranylgeranylglycerol-phosphate geranylgeranyltransferase [Candidatus Kryptonium thompsoni]	CUS92393.1
hypothetical protein [Fibrobacter sp. UWH5]	WP_073159936.1
hypothetical protein CBE50_01670 [Flammeovirgaceae bacterium TMED290]	OUX56960.1	✓
hypothetical protein RBG1_1C00001G1781 [candidate division Zixibacteria bacterium RBG-1]	EQB64202.1	✓
(S)-2,3-di-O-geranylgeranylglyceryl phosphate synthase [Chitinispirillum alkaliphilum]	KMQ50515.1
prenyltransferase UbiA [Chitinivibrio alkaliphilus]	WP_022637605.1
MULTISPECIES: hypothetical protein [Fibrobacter]	WP_078776899.1
prenyltransferase [Cyclobacterium lianum]	WP_073091780.1
ubiquinone biosynthesis protein UbiA [Flavihumibacter petaseus]	WP_046371355.1
4-hydroxybenzoate polyprenyltransferase [Flavisolibacter ginsengisoli DSM 18119]	SHE90322.1
hypothetical protein [Ignavibacterium album]	WP_041294040.1
prenyltransferase [Ohtaekwangia koreensis]	WP_079687947.1
hypothetical protein [Schleiferia thermophila]	WP_084180125.1
hypothetical protein [Sporocytophaga myxococcoides]	WP_045469270.1
hypothetical protein AUJ54_11020 [Ignavibacteria bacterium CG1_02_37_35]	OIO16615.1	✓
Select seq gb|OIO65800.1| hypothetical protein AUJ47_02310 [Candidatus Marinimicrobia bacterium CG1_02_48_14]	OIO65800.1	✓
hypothetical protein B6244_13750 [Candidatus Cloacimonetes bacterium 4572_55]	OQY26377.1	✓
hypothetical protein AMJ46_08565 [Latescibacteria bacterium DG_63]	KPJ59986.1	✓
geranylgeranylglycerol-phosphate geranylgeranyltransferase [Caldithrix abyssi DSM 13497]	APF18322.1
Select seq gb|OQX71974.1| hypothetical protein B6D62_00545 [Candidatus Cloacimonas sp. 4484_275]	OQX71974.1	✓
prenyltransferase [Formosa sp. Hel1_31_208]	WP_091426464.1
prenyltransferase [Jejuia pallidilutea]	WP_081956255.1
hypothetical protein HY22_09490 [Chlorobium sp. GBChlB]	KER09796.1	✓
prenyltransferase [Chlorobium ferrooxidans]	WP_006365372.1
prenyltransferase [Chlorobium limicola]	WP_059139648.1
prenyltransferase [Gelidibacter algens]	WP_083993816.1
hypothetical protein [Kordia jejudonensis]	WP_046757617.1
prenyltransferase [Psychroserpens burtonensis]	WP_051229776.1
hypothetical protein AUH78_23020 [Gemmatimonadetes bacterium 13_1_40CM_4_69_8]	OLC69723.1	✓
CHLOROFLEXI
hypothetical protein ADM99_03700 [Leptolinea tardivitalis]	KPL73529.1
hypothetical protein AMJ56_04305 [Anaerolineae bacterium SG8_19]	KPK12934.1	✓
prenyltransferase [Longilinea arvoryzae]	WP_075073050.1
FIRMICUTES
(S)-2,3-di-O-geranylgeranylglyceryl phosphate synthase [Halanaerobium saccharolyticum]	WP_005488451.1
PROTEOBACTERIA
hypothetical protein AMJ61_00555 [Desulfobacterales bacterium SG8_35_2]	KPK29009.1	✓
hypothetical protein CBC71_00025 [Rhodobacteraceae bacterium TMED111]	OUV45898.1	✓
CYANOBACTERIA
hypothetical protein [Chlorogloeopsis fritschii]	WP_016873471.1
ACTINOBACTERIA
prenyltransferase [Arthrobacter sp. RIT-PI-e]	WP_049829205.1
prenyltransferase [Auraticoccus monumenti]	WP_090591194.1
prenyltransferase [Curtobacterium sp. ER1/6]	WP_069713120.1
prenyltransferase [Curtobacterium sp. UCD-KPL2560]	WP_065959092.1
prenyltransferase [Kocuria sp. SM24M-10]	WP_082157522.1
prenyltransferase [Rubrobacter radiotolerans]	WP_038682438.1
OTHER
hypothetical protein AMJ49_06070 [Parcubacteria bacterium DG_74_2]	KPJ55925.1	✓
hypothetical protein B6D60_07355 [candidate division KSB1 bacterium 4484_87]	OQX85726.1	✓
hypothetical protein [Candidatus Chrysopegis kryptomonas]	WP_092350840.1
hypothetical protein A3F84_27430 [Candidatus Handelsmanbacteria bacterium RIFCSPLOWO2_12_FULL_64_10]	OGG43725.1	✓
hypothetical protein [Rubricoccus marinus]	WP_094545371.1
hypothetical protein A2502_06165 [Candidatus Edwardsbacteria bacterium RifOxyC12_full_54_24]	OGF01449.1	✓
hypothetical protein CBE24_02100 [bacterium TMED264]	OUX33417.1	✓
4-Hydroxybenzoate polyprenyltransferase [candidate division TA06 bacterium 32_111]	KUK50849.1	✓
hypothetical protein AMJ87_05315 [candidate division WOR_3 bacterium SM23_60]	KPK72243.1	✓
hypothetical protein CH333_07505 [candidate division WOR-3 bacterium JGI_Cruoil_03_44_89]	OYD14658.1	✓
Select seq gb|OGJ87231.1| hypothetical protein A2268_06800 [Candidatus Raymondbacteria bacterium RifOxyA12_full_50_37]	OGJ87231.1	✓
hypothetical protein AMJ50_02800 [Parcubacteria bacterium DG_74_3]	KPJ71265.1	✓

## Sheet: GpsA
TAXON	Accession No.	Metagenoic data
BACTERIA
FCB
NAD-dependent glycerol-3-phosphate dehydrogenase [NAD(P)+ ] protein [Bacteroides fluxus YIT 12057]	EGF55486.1
NAD-dependent glycerol-3-phosphate dehydrogenase domain protein [Chitinivibrio alkaliphilus ACht1]	ERP31319.1
NAD(P)H-dependent glycerol-3-phosphate dehydrogenase [Chlorobium limicola]	WP_059138127.1
NAD(P)-dependent glycerol-3-phosphate dehydrogenase [Fibrobacter succinogenes]	WP_014546887.1
NAD(P)H-dependent glycerol-3-phosphate dehydrogenase [Ignavibacterium album]	WP_014561933.1
glycerol-3-phosphate dehydrogenase [NAD(P)+] (NAD(P)H-dependent glycerol-3-phosphate dehydrogenase) [Candidatus Cloacimonas acidaminovorans str. Evry]	CAO80747.1	✓
Glycerol-3-phosphate dehydrogenase (NAD(P)+) [Caldithrix abyssi DSM 13497]	EHO42813.1
NAD(P)H-dependent glycerol-3-phosphate dehydrogenase [Gemmatimonas aurantiaca T-27]	BAH38645.1
NAD(P)H-dependent glycerol-3-phosphate dehydrogenase [Candidatus Latescibacter anaerobius]	WP_022817110.1
PROTEOBACTERIA
NAD-dependent glycerol-3-phosphate dehydrogenase-like protein [Mariprofundus ferrooxydans PV-1]rofundus ferrooxydans	EAU53684.1
NAD(P)H-dependent glycerol-3-phosphate dehydrogenase [Helicobacter saguini]	WP_081948261.1
glycerol-3-phosphate dehydrogenase (NAD+) [Escherichia coli str. K-12 substr. MG1655]	NP_418065.1
glycerol-3-phosphate dehydrogenase [NAD(P)+] [Coxiella burnetii Q321]	EDR35584.1
NAD-dependent glycerol-3-phosphate dehydrogenase family protein [Vibrio cholerae HE48]	EGR06661.1
Glycerol-3-phosphate dehydrogenase [NAD(P)+] (EC 1.1.1.94) [Paraburkholderia rhizoxinica HKI 454]	CBW76174.1
glycerol-3-phosphate dehydrogenase (NAD(P)(+)) [Nitrosomonas eutropha]	WP_011633773.1
Glycerol-3-phosphate dehydrogenase [Rickettsia prowazekii str. Rp22]	ADE29971.1
glycerol-3-phosphate dehydrogenase (NAD(P)(+)) [Rhizobium gallicum]	APO69526.1
glycerol-3-phosphate dehydrogenase (NAD(P)(+)) [Erythrobacter litoralis]	WP_011414753.1
NAD(P)-dependent glycerol-3-phosphate dehydrogenase [Micavibrio aeruginosavorus]	WP_015466806.1
glycerol-3-phosphate dehydrogenase (NAD(P)(+)) [Geobacter bemidjiensis]	WP_012528449.1
NAD(P)-dependent glycerol-3-phosphate dehydrogenase [Desulfarculus baarsii]	WP_013257095.1
NAD(P)H-dependent glycerol-3-phosphate dehydrogenase [Desulfatibacillum aliphaticivorans]	WP_028314015.1
NAD(P)-dependent glycerol-3-phosphate dehydrogenase [Desulfobacter postgatei]	WP_004075039.1
glycerol-3-phosphate dehydrogenase [Sorangium cellulosum]	KYG10092.1
PVC
glycerol-3-phosphate dehydrogenase [NAD(P)+] [Chlamydia trachomatis A/HAR-13]	AAX50992.1
NAD(P)-dependent glycerol-3-phosphate dehydrogenase [Planctopirus limnophila]	WP_013109618.1
NAD(P)H-dependent glycerol-3-phosphate dehydrogenase [Verrucomicrobium spinosum]	WP_029190313.1
Glycerol 3-phosphate dehydrogenase [Lentisphaera araneosa HTCC2155]	EDM28342.1
SPIROCHAETES
glycerol-3-phosphate dehydrogenase [Brachyspira pilosicoli WesB]	CCG57016.1
glycerol-3-phosphate dehydrogenase [Leptospira interrogans]	OQM26797.1
glycerol-3-phosphate dehydrogenase [Spirochaeta thermophila]	WP_013314881.1
TERRABACTERIA
NAD(P)-dependent glycerol-3-phosphate dehydrogenase [Actinomyces slackii]	WP_026426798.1
glycerol-3-phosphate dehydrogenase [Bacillus subtilis]	AIY97911.1
glycerol-3-phosphate dehydrogenase [NAD(P)+] [Caldilinea aerophila DSM 14535 = NBRC 104270]	BAM00728.1
NAD(P)H-dependent glycerol-3-phosphate dehydrogenase [[Clostridium] ultunense Esp]	CCQ96024.1
NAD(P)H-dependent glycerol-3-phosphate dehydrogenase [Gloeobacter kilaueensis JS1]	AGY57217.1
NAD-dependent glycerol-3-phosphate dehydrogenase domain protein [Paenibacillus curdlanolyticus YK9]	EFM09788.1
glycerol-3-phosphate dehydrogenase (NAD(P)+) [Planifilum fulgidum]	SFF75249.1
NAD(P)H-dependent glycerol-3-phosphate dehydrogenase [Planococcus maritimus]	WP_068485805.1
Glycerol-3-phosphate dehydrogenase (plasmid) [Rubrobacter radiotolerans]	AHY48316.1
glycerol-3-phosphate dehydrogenase [Staphylococcus aureus A9635]	EEV71258.1
glycerol-3-phosphate dehydrogenase, partial [Scytonema hofmanni]	WP_033336837.1
NAD(P)H-dependent glycerol-3-phosphate dehydrogenase [Streptococcus pneumoniae]	COD93392.1
glycerol-3-phosphate dehydrogenase (NAD(+)) [Streptomyces sviceus ATCC 29083]	EDY53897.1
NAD(P)H-dependent glycerol-3-phosphate dehydrogenase [Haloplasma contractile]	WP_008825790.1
3-hydroxyacyl-CoA dehydrogenase/enoyl-CoA hydratase family protein [Chroococcidiopsis sp. CCALA 051]	WP_106548328.1
OTHER
NAD(P)H-dependent glycerol-3-phosphate dehydrogenase [Candidatus Aminicenans sakinawicola]	WP_020260390.1
Glycerol-3-phosphate dehydrogenase [NAD(P)+] [Aquifex aeolicus]	O67555.2
glycerol 3-phosphate dehydrogenase (NAD(P)+) [Chthonomonas calidirosea T49]	CCW34705.1
glycerol-3-phosphate dehydrogenase (NAD+) [Candidatus Methylomirabilis oxyfera]	CBE68583.1
NAD(P)-dependent glycerol-3-phosphate dehydrogenase [Chrysiogenes arsenatis]	WP_027389158.1
NAD(P)-dependent glycerol-3-phosphate dehydrogenase [Deferribacter desulfuricans]	WP_013008665.1
Glycerol-3-phosphate dehydrogenase [NAD(P)+] [Deinococcus radiodurans]	Q9RR76.1
glycerol-3-phosphate dehydrogenase (NAD(P)(+)) [Dictyoglomus thermophilum]	WP_012548792.1
NAD(P)-dependent glycerol-3-phosphate dehydrogenase [Elusimicrobium minutum]	WP_012415277.1
NAD(P)H-dependent glycerol-3-phosphate dehydrogenase [Fusobacterium perfoetens]	WP_027129016.1
Glycerol-3-phosphate dehydrogenase (NAD(P)+) [Nitrospina gracilis 3/211]	CCQ91501.1
NAD(P)-dependent glycerol-3-phosphate dehydrogenase [Thermodesulfovibrio thiophilus]	WP_028844402.1
Glycerol-3-phosphate dehydrogenase (NAD(P)(+)) [Dethiosulfovibrio peptidovorans DSM 11002]	EFC91618.1
Glycerol-3-phosphate dehydrogenase [NAD(P)+] [Mycoplasma hominis ATCC 23114]	CAX37303.1
NAD(P)-dependent glycerol-3-phosphate dehydrogenase [Thermobaculum terrenum]	WP_012875020.1
NAD(P)-dependent glycerol-3-phosphate dehydrogenase [Thermodesulfatator atlanticus]	WP_022854186.1
Chain B, Crystal Structure Of Glycerol-3-Phosphate Dehydrogenase (Tm0378) From Thermotoga Maritima At 2.00 A Resolution	1Z82_B
glycerol-3-phosphate dehydrogenase (NAD(P)+) [Candidatus Acetothermum autotrophicum]	BAL59589.1
ARCHAEA
EURYARCHAEOTA
glycerol-3-phosphate dehydrogenase [Euryarchaeota archaeon TMED85]	OUU99090.1	✓
glycerol-3-phosphate dehydrogenase [Methanobrevibacter filiformis]	KZX17307.1
Glycerol-3-phosphate dehydrogenase (gpsA) [uncultured Candidatus Thalassoarchaea euryarchaeote]	ANV79522.1	✓
glycerol-3-phosphate dehydrogenase (NAD(P)(+)) [Methanobacterium sp. MB1]	WP_023992233.1
glycerol-3-phosphate dehydrogenase [Methanothermobacter thermautotrophicus]	WP_010876007.1
glycerol-3-phosphate dehydrogenase [Euryarchaeota archaeon TMED97]	OUV26517.1	✓
hypothetical protein CND01_00695 [Marine Group II euryarchaeote MED-G34]	PDH28121.1	✓
Glycerol-3-phosphate dehydrogenase (gpsA) [uncultured marine group II/III euryarchaeote KM3_85_A08]	AIF18974.1	✓
Glycerol-3-phosphate dehydrogenase (gpsA) [uncultured marine group II/III euryarchaeote AD1000_25_A05]	AIE92620.1	✓
hypothetical protein [Methanoculleus thermophilus]	WP_066958211.1
glycerol-3-phosphate dehydrogenase [Archaeoglobus fulgidus]	WP_010878372.1
glycerol-3-phosphate dehydrogenase [Ferroglobus placidus]	WP_012965915.1
glycerol-3-phosphate dehydrogenase [Geoglobus ahangari]	WP_048096311.1
TACK
glycerol-3-phosphate dehydrogenase [Thermofilum sp. ex4484_15]	OYT62232.1	✓
DPANN
glycerol-3-phosphate dehydrogenase [Candidatus Woesearchaeota archaeon CG10_big_fil_rev_8_21_14_0_10_36_11]	PIN76820.1	✓
glycerol-3-phosphate dehydrogenase [Candidatus Woesearchaeota archaeon CG_4_10_14_0_2_um_filter_33_13]	PIZ52097.1	✓
Glycerol-3-phosphate dehydrogenase [NAD(P)+], partial [archaeon GW2011_AR11]	KHO52717.1	✓
ASGARD
OTHER
glycerol-3-phosphate dehydrogenase NAD(P)+ [archaeon GW2011_AR9]	KHO49061.1	✓

## Sheet: GlpA_GlpD
Species	Accession No.	Metagenoic data
BACTERIA
FCB
anaerobic glycerol-3-phosphate dehydrogenase subunit A [Bacteroides clarus]	WP_009121849.1
PROTEOBACTERIA
glycerol-3-phosphate dehydrogenase/oxidase [Helicobacter felis]	WP_013469694.1
Chain A, Crystal Structure Of Escherichia Coli Semet Substituted Glycerol-3- Phosphate Dehydrogenase In Complex With Dhap	2R4J_A
glycerol-3-phosphate dehydrogenase [Vibrio parahaemolyticus RIMD 2210633]	NP_798767
glycerol-3-phosphate dehydrogenase/oxidase [Paraburkholderia rhizoxinica]	WP_013433836.1
glycerol-3-phosphate dehydrogenase [Bradyrhizobium sp. BTAi1]	WP_012042429.1
glycerol-3-phosphate dehydrogenase [Geobacter sp. M18]	WP_015721717.1
anaerobic glycerol-3-phosphate dehydrogenase subunit A [Desulfobacterium autotrophicum]	WP_012662693.1
PVC
dehydrogenase [Planctopirus limnophila]	WP_013109842.1
SPIROCHAETES
putative dehydrogenase [Brachyspira pilosicoli WesB]	CCG57584.1
FAD dependent oxidoreductase [Leptospira interrogans str. UI 08452]	ZP_13277471
FAD/NAD(P)-binding oxidoreductase [Sediminispirochaeta smaragdinae]	WP_013256090.1
TERRABACTERIA
glycerol-3-phosphate dehydrogenase, anaerobic, A subunit [Actinomyces sp. ICM39]	ZP_10767126
glycerol-3-phosphate dehydrogenase [Rubrobacter xylanophilus]	WP_011564053.1
glycerol-3-phosphate dehydrogenase/oxidase [Streptomyces avermitilis]	WP_010986408.1
glycerol-3-phosphate dehydrogenase/oxidase [Bacillus subtilis]	WP_089172501.1
FAD/NAD(P)-binding oxidoreductase [Clostridium perfringens]	WP_003479344.1
glycerol-3-phosphate dehydrogenase/oxidase [Paenibacillus alvei]	WP_005550256.1
aerobic glycerol-3-phosphate dehydrogenase [Staphylococcus aureus]	WP_001218604.1
type 1 glycerol-3-phosphate oxidase [Streptococcus porcinus]	WP_003085012.1
type 2 glycerol-3-phosphate oxidase [Mycoplasma hyorhinis]	WP_013302090.1
OTHER
glycerol-3-phosphate dehydrogenase [Deferribacter desulfuricans]	WP_013008282.1
glycerol-3-phosphate dehydrogenase/oxidase [Deinococcus radiodurans]	WP_010887662.1
Glycerol-3-phosphate dehydrogenase [Fusobacterium nucleatum subsp. vincentii ATCC 49256]	EAA24837.1
FAD/NAD(P)-binding oxidoreductase [Thermotoga maritima]	WP_010865341.1
ARCHAEA
EURYARCHAEOTA
glycerol-3-phosphate dehydrogenase subunit A [Palaeococcus pacificus DY20341]	AIF70089.1
glycerol-3-phosphate dehydrogenase [Thermococcus gammatolerans]	WP_048811167.1
glycerol-3-phosphate dehydrogenase [Pyrococcus furiosus]	WP_011013150.1
glycerol-3-phosphate dehydrogenase [Archaeoglobus fulgidus]	WP_010878825.1
glycerol-3-phosphate dehydrogenase [Halococcus salifodinae DSM 8989]	EMA49003.1
glycerol-3-phosphate dehydrogenase [Haloarcula californiae]	WP_007188730.1
glycerol-3-phosphate dehydrogenase [Halapricum salinum]	WP_049993431.1
glycerol-3-phosphate dehydrogenase [Halomicrobium katesii]	WP_018258389.1
glycerol-3-phosphate dehydrogenase [Candidatus Halobonum tyrrellensis]	WP_023395173.1
FAD/NAD(P)-binding oxidoreductase [Haladaptatus paucihalophilus]	WP_007982912.1
FAD/NAD(P)-binding oxidoreductase [Halosimplex carlsbadense]	WP_006884353.1
FAD/NAD(P)-binding oxidoreductase [Halorhabdus utahensis]	WP_015789221.1
FAD/NAD(P)-binding oxidoreductase [Natronomonas moolapensis]	WP_015410493.1
FAD/NAD(P)-binding oxidoreductase [Halanaeroarchaeum sulfurireducens]	WP_050048696.1
glycerol-3-phosphate dehydrogenase [Thermoplasma acidophilum]	WP_010901056.1
glycerol-3-phosphate dehydrogenase subunit A [Picrophilus torridus]	WP_011178287.1
glycerol-3-phosphate dehydrogenase [Aciduliprofundum boonei]	WP_008085502.1
FAD-dependent oxidoreductase [Methanocella arvoryzae]	WP_012034334.1
TACK
FAD/NAD(P)-binding oxidoreductase [Candidatus Korarchaeum cryptofilum]	WP_012308952.1
glycerol-3-phosphate dehydrogenase [Desulfurococcus mobilis]	WP_048078804.1
FAD dependent oxidoreductase [Staphylothermus hellenicus DSM 12710]	ADI31686.1
glycerol-3-phosphate dehydrogenase [Thermofilum sp. 1910b]	WP_052885554.1
FAD-dependent oxidoreductase [Vulcanisaeta distributa]	WP_054842998.1
FAD-dependent oxidoreductase [Sulfolobus islandicus]	WP_012712930.1
DPANN
ASGARD
Glycerol-3-phosphate dehydrogenase [Lokiarchaeum sp. GC14_75]	KKK42238.1	✓

## Sheet: GlpK
Species	Accession No.	Metagenoic data
BACTERIA
FCB
glycerol kinase [Chlorobium limicola]	WP_012465121.1
glycerol kinase [Gemmatimonas aurantiaca]	WP_012682307.1
PROTEOBACTERIA
glycerol kinase [Mariprofundus ferrooxydans]	KON46637.1
glycerol kinase [Escherichia coli]	KHJ20591.1
glycerol kinase [Coxiella burnetii]	OYK97578.1
glycerol kinase [Vibrio cholerae]	AKB08309.1
glycerol kinase [Paraburkholderia rhizoxinica]	WP_041754825.1
glycerol kinase [Nitrosomonas eutropha]	WP_011635100.1
glycerol kinase [Rhizobium gallicum]	WP_040115960.1
glycerol kinase [Erythrobacter litoralis]	AOL24532.1
glycerol kinase [Micavibrio aeruginosavorus]	WP_015466914.1
glycerol kinase [Geobacter bemidjiensis]	WP_012531803.1
glycerol kinase [Desulfarculus baarsii]	WP_013259061.1
glycerol kinase [Desulfatibacillum aliphaticivorans]	WP_028313635.1
glycerol kinase [Sorangium cellulosum]	KYG09779.1
PVC
Glycerol kinase [Chlamydia trachomatis]	CRH61986.1
glycerol kinase [Planctopirus limnophila]	WP_081440250.1
glycerol kinase [Verrucomicrobium spinosum]	WP_009960321.1
SPIROCHAETES
glycerol kinase [Brachyspira pilosicoli WesB]	CCG57583.1
glycerol kinase [Leptospira interrogans]	OQM29715.1
Spirochaeta thermophila
TERRABACTERIA
glycerol kinase [Actinomyces slackii]	WP_026427000.1
glycerol kinase [Rubrobacter xylanophilus]	WP_011564047.1
glycerol kinase [Streptomyces sviceus ATCC 29083]	EDY60219.1
glycerol kinase [Chloroflexus aggregans]	WP_012615391.1
glycerol kinase [Nodosilinea nodulosa]	WP_017298349.1
glycerol kinase [Chroococcidiopsis thermalis]	WP_015152977.1
Glycerol kinase [Bacillus subtilis]	AOA53548.1
glycerol kinase [[Clostridium] ultunense]	WP_035143400.1
glycerol kinase [Paenibacillus curdlanolyticus]	WP_006038451.1
glycerol kinase [Planifilum fulgidum]	WP_092036924.1
glycerol kinase [Planococcus maritimus]	KYG59317.1
glycerol kinase [Staphylococcus aureus]	BBA23849.1
glycerol kinase [Streptococcus pneumoniae]	OBX45743.1
glycerol kinase [Haloplasma contractile]	WP_008825428.1
OTHER
glycerol kinase [Acidobacterium capsulatum]	WP_041839261.1
glycerol kinase [Aquifex aeolicus]	WP_010880244.1
glycerol kinase [Deferribacter desulfuricans]	WP_013007945.1
glycerol kinase [Deinococcus radiodurans]	WP_010888563.1
glycerol kinase [Dictyoglomus thermophilum]	WP_012548076.1
Glycerol kinase [Elusimicrobium minutum Pei191]	ACC98622.1
glycerol kinase [Fusobacterium perfoetens]	WP_027127892.1
glycerol kinase [Thermobaculum terrenum]	WP_012874426.1
glycerol kinase [Thermotoga maritima MSB8]	NP_229230.1
ARCHAEA
EURYARCHAEOTA
glycerol kinase [Pyrococcus abyssi]	WP_048146520.1
glycerol kinase [Thermococcus eurythermalis]	WP_050002874.1
glycerol kinase [Palaeococcus pacificus]	WP_048165578.1
glycerol kinase [Haladaptatus paucihalophilus]	WP_007980635.1
glycerol kinase [Haloarcula amylolytica]	WP_008309620.1
glycerol kinase [Halarchaeum acidiphilum]	WP_020221643.1
glycerol kinase [Halorhabdus utahensis]	WP_015789222.1
glycerol kinase [Halomicrobium mukohataei]	WP_015763464.1
glycerol kinase [Halapricum salinum]	WP_049993062.1
glycerol kinase [Candidatus Halobonum tyrrellensis]	WP_023392782.1
glycerol kinase [Natronomonas moolapensis]	WP_015408439.1
glycerol kinase [Halosimplex carlsbadense]	WP_006884352.1
glycerol kinase [Halalkalicoccus jeotgali]	WP_008416955.1
glycerol kinase [Halobacterium salinarum]	WP_010903446.1
glycerol kinase [Thermoplasma acidophilum]	WP_010901506.1
glycerol kinase [Ferroplasma acidarmanus]	WP_009887918.1
hypothetical protein [Acidiplasma sp. MBA-1]	WP_052656665.1
glycerol kinase [Ferroplasma sp. Type II]	EQB73743.1	✓
glycerol kinase [Picrophilus torridus]	WP_011178285.1
hypothetical protein [Archaeoglobus fulgidus]	WP_052270490.1
glycerol kinase [Aciduliprofundum boonei]	WP_008083247.1
glycerol kinase (glpK) [uncultured marine group II/III euryarchaeote KM3_86_F07]	AIF19344.1	✓
TACK
Glycerol kinase [Candidatus Korarchaeum cryptofilum OPF8]	ACB07057.1
glycerol kinase [Sulfolobus islandicus]	WP_014513599.1
glycerol kinase [Desulfurococcus kamchatkensis]	WP_012608549.1
glycerol kinase [Thermofilum pendens]	WP_011752791.1
glycerol kinase [Vulcanisaeta distributa]	WP_013336607.1
glycerol kinase [Caldivirga maquilingensis]	WP_048063076.1
glycerol kinase [Staphylothermus hellenicus]	WP_013142878.1
DPANN
glycerol kinase, partial [Candidatus Woesearchaeota archaeon CG10_big_fil_rev_8_21_14_0_10_32_24]	PIN87471.1	✓
glycerol kinase [Candidatus Woesearchaeota archaeon CG10_big_fil_rev_8_21_14_0_10_34_8]	PIN79429.1	✓
ASGARD

## Sheet: PlsC
Species	Accession No.	Metagenoic data
BACTERIA
FCB
1-acyl-sn-glycerol-3-phosphate acyltransferase [Bacteroides fluxus]	WP_009124011.1
1-acyl-sn-glycerol-3-phosphate acyltransferase [Chitinivibrio alkaliphilus ACht1]	ERP38765.1
1-acyl-sn-glycerol-3-phosphate acyltransferase [Chlorobium limicola]	WP_059139188.1
1-acyl-sn-glycerol-3-phosphate acyltransferase [Fibrobacter succinogenes]	WP_014545841.1
1-acyl-sn-glycerol-3-phosphate acyltransferase [Ignavibacterium album]	WP_083832050.1
1-acyl-sn-glycerol-3-phosphate acyltransferase [Candidatus Cloacimonas acidaminovorans]	WP_015423798.1
1-acyl-sn-glycerol-3-phosphate acyltransferase [Gemmatimonas aurantiaca]	WP_052574284.1
1-acyl-sn-glycerol-3-phosphate acyltransferase [Caldithrix abyssi]	WP_006928733.1
PROTEOBACTERIA
1-acyl-sn-glycerol-3-phosphate acyltransferase [Mariprofundus ferrooxydans]	WP_018293977.1
1-acyl-sn-glycerol-3-phosphate acyltransferase [Helicobacter saguini]	WP_034573078.1
1-acylglycerol-3-phosphate O-acyltransferase [Escherichia coli]	WP_001665720.1
1-acyl-sn-glycerol-3-phosphate acyltransferase [Coxiella burnetii]	WP_042526652.1
1-acyl-sn-glycerol-3-phosphate acyltransferase [Vibrio cholerae]	KKP20335.1
1-acyl-sn-glycerol-3-phosphate acyltransferase [Paraburkholderia rhizoxinica]	WP_041753830.1
1-acyl-sn-glycerol-3-phosphate acyltransferase [Nitrosomonas eutropha]	WP_011634981.1
1-acyl-sn-glycerol-3-phosphate acyltransferase [Rickettsia prowazekii]	WP_010886300.1
1-acyl-sn-glycerol-3-phosphate acyltransferase [Rhizobium gallicum]	WP_040116753.1
1-acyl-sn-glycerol-3-phosphate acyltransferase [Erythrobacter litoralis]	AOL23105.1
1-acyl-sn-glycerol-3-phosphate acyltransferase [Micavibrio aeruginosavorus]	WP_041803080.1
1-acyl-sn-glycerol-3-phosphate acyltransferase [Geobacter bemidjiensis]	WP_012530885.1
1-acyl-sn-glycerol-3-phosphate acyltransferase [Desulfarculus baarsii]	WP_050762169.1
1-acyl-sn-glycerol-3-phosphate acyltransferase [Desulfatibacillum aliphaticivorans]	WP_028315404.1
1-acyl-sn-glycerol-3-phosphate acyltransferase [Desulfobacter postgatei]	WP_004074846.1
1-acyl-sn-glycerol-3-phosphate acyltransferase [Sorangium cellulosum]	WP_012232679.1
PVC
1-acyl-sn-glycerol-3-phosphate acyltransferase [Chlamydia trachomatis A/HAR-13]	AAX51055.1
1-acyl-sn-glycerol-3-phosphate acyltransferase [Planctopirus limnophila]	WP_041403784.1
1-acyl-sn-glycerol-3-phosphate acyltransferase [Verrucomicrobium spinosum]	WP_009963073.1
1-acyl-sn-glycerol-3-phosphate acyltransferase [Lentisphaera araneosa]	WP_007278637.1
SPIROCHAETES
1-acyl-sn-glycerol-3-phosphate acyltransferase [Brachyspira pilosicoli WesB]	CCG56425.1
1-acyl-sn-glycerol-3-phosphate acyltransferase [Leptospira interrogans]	WP_061234524.1
1-acyl-sn-glycerol-3-phosphate acyltransferase [Spirochaeta thermophila]	WP_041623505.1
TERRABACTERIA
1-acyl-sn-glycerol-3-phosphate acyltransferase [Actinomyces slackii]	WP_051281090.1
1-acyl-sn-glycerol-3-phosphate acyltransferase [Rubrobacter xylanophilus]	WP_011564418.1
1-acyl-sn-glycerol-3-phosphate acyltransferase [Streptomyces sviceus]	WP_037899474.1
1-acyl-sn-glycerol-3-phosphate acyltransferase [Chloroflexus aggregans]	WP_012615899.1
1-acyl-sn-glycerol-3-phosphate acyltransferase [Nodosilinea nodulosa]	WP_017298624.1
1-acyl-sn-glycerol-3-phosphate acyltransferase [Chroococcidiopsis thermalis]	WP_015157302.1
1-acyl-sn-glycerol-3-phosphate acyltransferase [Bacillus subtilis]	CUB55278.1
1-acyl-sn-glycerol-3-phosphate acyltransferase [[Clostridium] ultunense Esp]	CCQ92677.1
1-acyl-sn-glycerol-3-phosphate acyltransferase [Paenibacillus curdlanolyticus]	WP_006039286.1
1-acyl-sn-glycerol-3-phosphate acyltransferase [Planifilum fulgidum]	WP_092036082.1
1-acyl-sn-glycerol-3-phosphate acyltransferase [Planococcus maritimus]	WP_069575961.1
1-acyl-sn-glycerol-3-phosphate acyltransferase [Staphylococcus aureus]	KII21130.1
1-acyl-sn-glycerol-3-phosphate acyltransferase [Streptococcus pneumoniae]	OYL27202.1
1-acyl-SN-glycerol-3-phosphate acyltransferase [Mycoplasma hominis ATCC 23114]	CAX37173.1
1-acyl-sn-glycerol-3-phosphate acyltransferase [Haloplasma contractile]	WP_040461439.1
OTHER
1-acyl-sn-glycerol-3-phosphate acyltransferase [Acidobacterium capsulatum]	WP_052294849.1
Candidatus Aminicenans sakinawicola
1-acyl-sn-glycerol-3-phosphate acyltransferase [Aquifex aeolicus]	WP_010881346.1
1-acyl-sn-glycerol-3-phosphate acyltransferase [Chthonomonas calidirosea T49]	CCW36408.1
1-acyl-sn-glycerol-3-phosphate acyltransferases [Candidatus Methylomirabilis oxyfera]	CBE68429.1	✓
1-acyl-sn-glycerol-3-phosphate acyltransferase [Chrysiogenes arsenatis]	WP_051321691.1
1-acyl-sn-glycerol-3-phosphate acyltransferase [Deferribacter desulfuricans]	WP_013008810.1
1-acyl-sn-glycerol-3-phosphate acyltransferase [Deinococcus radiodurans]	WP_010889211.1
1-acyl-sn-glycerol-3-phosphate acyltransferase [Dictyoglomus thermophilum]	WP_012548028.1
1-acyl-sn-glycerol-3-phosphate acyltransferase [Elusimicrobium minutum]	WP_012414715.1
1-acyl-sn-glycerol-3-phosphate acyltransferase [Nitrospina gracilis 3/211]	CCQ91008.1
1-acyl-sn-glycerol-3-phosphate acyltransferase [Thermodesulfovibrio thiophilus]	WP_051178885.1
1-acyl-sn-glycerol-3-phosphate acyltransferase [Dethiosulfovibrio peptidovorans]	WP_005662359.1
1-acyl-sn-glycerol-3-phosphate acyltransferase [Thermobaculum terrenum]	WP_049822942.1
1-acyl-sn-glycerol-3-phosphate acyltransferase [Thermodesulfatator atlanticus]	WP_022852439.1
1-acyl-sn-glycerol-3-phosphate acyltransferase [Thermotoga maritima MSB8]	AHD18412.1
ARCHAEA
EURYARCHAEOTA
hypothetical protein BEU00_01670 [Marine Group III euryarchaeote CG-Epi3]	OIR22820.1	✓
hypothetical protein BET99_04425 [Marine Group III euryarchaeote CG-Epi2]	OIR22374.1	✓
hypothetical protein BD935_03835 [Marine Group III euryarchaeote CG-Epi1]	OIR20960.1	✓
hypothetical protein BEU01_02590 [Marine Group III euryarchaeote CG-Epi4]	OIR21438.1	✓
hypothetical protein BEU03_02050 [Marine Group III euryarchaeote CG-Epi6]	OIR13649.1	✓
1-acyl-sn-glycerol-3-phosphate acyltransferase (plsC) [uncultured marine group II/III euryarchaeote KM3_86_F07]	AIF19341.1	✓
hypothetical protein CBD24_05385 [Euryarchaeota archaeon TMED164]	OUW12380.1	✓
hypothetical protein CBC45_00650 [Euryarchaeota archaeon TMED85]	OUV00796.1	✓
hypothetical protein BEU02_01555 [Marine Group III euryarchaeote CG-Epi5]	OIR22285.1	✓
1-acyl-sn-glycerol-3-phosphate acyltransferase [Euryarchaeota archaeon TMED255]	OUX24843.1	✓
TACK
DPANN
Phospholipid/glycerol acyltransferase [archaeon GW2011_AR11]	KHO52716.1	✓
ASGARD
1-acyl-sn-glycerol-3-phosphate acyltransferase [Lokiarchaeum sp. GC14_75]	KKK45562.1	✓
1-acyl-sn-glycerol-3-phosphate acyltransferase [Candidatus Heimdallarchaeota archaeon LC_2]	OLS26140.1	✓

## Sheet: PslY
Species	Accession No.	Metagenoic data
BACTERIA
FCB
glycerol-3-phosphate acyltransferase [Chlorobium limicola]	WP_059138128.1
MULTISPECIES: acyl-phosphate glycerol 3-phosphate acyltransferase [Fibrobacter]	WP_041260247.1
glycerol-3-phosphate acyltransferase [Ignavibacterium album]	WP_014560347.1
acyl-phosphate glycerol 3-phosphate acyltransferase [Mycoplasma hominis]	WP_012855711.1
acyl-phosphate glycerol 3-phosphate acyltransferase [Caldithrix abyssi]	WP_006930165.1
glycerol-3-phosphate acyltransferase [Candidatus Cloacimonas acidaminovorans]	WP_015423933.1
acyl-phosphate glycerol 3-phosphate acyltransferase [Gemmatimonas aurantiaca]	WP_041266249.1
acyl-phosphate glycerol 3-phosphate acyltransferase [Lentisphaera araneosa]	WP_007277784.1
PROTEOBACTERIA
acyl-phosphate glycerol 3-phosphate acyltransferase [Mariprofundus ferrooxydans]	WP_018295090.1
glycerol-3-phosphate 1-O-acyltransferase PlsY [Helicobacter saguini]	WP_034574903.1
glycerol-3-phosphate acyltransferase [Escherichia coli]	KIG65330.1
glycerol-3-phosphate acyltransferase [Coxiella burnetii]	ARK27494.1
glycerol-3-phosphate acyltransferase PlsY [Vibrio cholerae]	CSA12262.1
glycerol-3-phosphate 1-O-acyltransferase PlsY [Paraburkholderia rhizoxinica]	WP_013434231.1
glycerol-3-phosphate acyltransferase [Nitrosomonas eutropha]	WP_011633423.1
glycerol-3-phosphate acyltransferase [Rhizobium gallicum]	APO67197.1
glycerol-3-phosphate acyltransferase [Erythrobacter litoralis]	KEO98730.1
acyl-phosphate glycerol 3-phosphate acyltransferase [Micavibrio aeruginosavorus]	WP_015468182.1
MULTISPECIES: glycerol-3-phosphate acyltransferase [Geobacter]	WP_012529009.1
acyl-phosphate glycerol 3-phosphate acyltransferase [Desulfarculus baarsii]	WP_013257901.1
glycerol-3-phosphate acyltransferase [Desulfatibacillum aliphaticivorans]	WP_028314905.1
glycerol-3-phosphate acyltransferase [Desulfobacter postgatei]	WP_004072386.1
glycerol-3-phosphate acyltransferase [Sorangium cellulosum So ce56]	CAN94423.1
PVC
glycerol-3-phosphate acyltransferase [Chlamydia trachomatis A/HAR-13]	AAX51088.1
acyl-phosphate glycerol 3-phosphate acyltransferase [Planctopirus limnophila]	WP_013109105.1
acyl-phosphate glycerol 3-phosphate acyltransferase [Verrucomicrobium spinosum]	WP_009960244.1
SPIROCHAETES
acyl-phosphate glycerol 3-phosphate acyltransferase [Brachyspira pilosicoli]	WP_014936391.1
glycerol-3-phosphate acyltransferase [Leptospira interrogans]	WP_061295717.1
glycerol-3-phosphate acyltransferase [Spirochaeta thermophila]	WP_013314268.1
TERRABACTERIA
glycerol-3-phosphate acyltransferase [Rubrobacter xylanophilus]	WP_011563383.1
acyl-phosphate glycerol 3-phosphate acyltransferase [Nodosilinea nodulosa]	WP_017297485.1
acyl-phosphate glycerol 3-phosphate acyltransferase [Chroococcidiopsis thermalis]	WP_015153543.1
glycerol-3-phosphate acyltransferase [Bacillus subtilis]	AIY97425.1
Glycerol-3-phosphate acyltransferase [[Clostridium] ultunense Esp]	SHD76915.1
acyl-phosphate glycerol 3-phosphate acyltransferase [Paenibacillus curdlanolyticus]	WP_006039280.1
glycerol-3-phosphate acyltransferase [Planifilum fulgidum]	WP_092035755.1
glycerol-3-phosphate acyltransferase [Planococcus maritimus]	KYG58731.1
glycerol-3-phosphate acyltransferase [Staphylococcus aureus]	KII21288.1
Glycerol-3-phosphate acyltransferase [Streptococcus pneumoniae]	CJL07917.1
acyl-phosphate glycerol 3-phosphate acyltransferase [Haloplasma contractile]	WP_008826147.1
OTHER
acyl-phosphate glycerol 3-phosphate acyltransferase [Acidobacterium capsulatum]	WP_015898439.1
glycerol-3-phosphate acyltransferase [Aquifex aeolicus]	WP_010880403.1
acyl-phosphate glycerol-3-phosphate acyltransferase [Chthonomonas calidirosea T49]	CCW34483.1
acyl-phosphate glycerol 3-phosphate acyltransferase [Chrysiogenes arsenatis]	WP_027390611.1
acyl-phosphate glycerol 3-phosphate acyltransferase [Deferribacter desulfuricans]	WP_013007811.1
glycerol-3-phosphate acyltransferase [Deinococcus radiodurans]	WP_010888898.1
glycerol-3-phosphate acyltransferase [Dictyoglomus thermophilum]	WP_012547001.1
acyl-phosphate glycerol 3-phosphate acyltransferase [Elusimicrobium minutum]	WP_012415278.1
acyl-phosphate glycerol 3-phosphate acyltransferase [Fusobacterium perfoetens]	WP_027129017.1
Glycerol-3-phosphate acyltransferase [Nitrospina gracilis 3/211]	CCQ90905.1
acyl-phosphate glycerol 3-phosphate acyltransferase [Thermodesulfovibrio thiophilus]	WP_028844873.1
acyl-phosphate glycerol 3-phosphate acyltransferase [Dethiosulfovibrio peptidovorans]	WP_005661582.1
acyl-phosphate glycerol 3-phosphate acyltransferase [Thermobaculum terrenum]	WP_012875697.1
acyl-phosphate glycerol 3-phosphate acyltransferase [Thermodesulfatator atlanticus]	WP_022854293.1
acyl-phosphate glycerol 3-phosphate acyltransferase [Thermotoga maritima MSB8]	AKE29449.1
ARCHAEA
EURYARCHAEOTA
TACK
DPANN
hypothetical protein COS75_00875 [Candidatus Pacearchaeota archaeon CG06_land_8_20_14_3_00_35_12]	PIU76077.1	✓
hypothetical protein COV93_01145, partial [Candidatus Woesearchaeota archaeon CG11_big_fil_rev_8_21_14_0_20_43_8]	PIN70526.1	✓
ASGARD
Glycerol-3-phosphate acyltransferase [Lokiarchaeum sp. GC14_75]	KKK43281.1	✓
Glycerol-3-phosphate acyltransferase [Candidatus Heimdallarchaeota archaeon LC_2]	OLS29070.1	✓
hypothetical protein AM324_01740 [Candidatus Thorarchaeota archaeon SMTZ1-83]	KXH70014.1	✓

## Sheet: Outgroups
G1PDH outgroups	GpsA outgroups	Glp outgroups
B_127_DHQS_Desulfotomaculum_nigrificans_DSM_574_ZP_08114177	HACDH_-_Ruminococcus_flavefaciens_-_WP_009984763	B311_ZP_11198308_Rhizobium_lupini_HPC
B_160_GDH_Enterococcus_italicus_DSM_15952_ZP_07895093	HACDH_-_Cyclobacterium_marinum_-_WP_014018215	K35_YP_003901840_Vulcanisaeta_distributa_DSM_14429
B_119_ALDH_Synechococcus_sp_JA_2_3Ba2_13_YP_476598	HACDH_-_Corynebacterium_efficiens_-_WP_006769599	K23_YP_002959389_Thermococcus_gammatolerans_EJ3
B_168_GDH_Microcystis_aeruginosa_NIES_843_YP_001657591	HACDH_-_Desulfarculus_baarsii_-_WP_013258669	K39_YP_004245070_Vulcanisaeta_moutnovskia_768_28
B_102_ALDH_Arthrospira_platensis_str_Paraca_ZP_06380832	HACDH_-_Gemmatimonas_aurantiaca_-_WP_015894566	A100_YP_002428574_Desulfurococcus_kamchatkensis_1221n
B_130_DHQS_Microcoleus_chthonoplastes_PCC_7420_ZP_05024185	HACDH_-_Fischerella_muscicola_-_WP_016868808	K24_YP_002960157_Thermococcus_gammatolerans_EJ3
B_108_ALDH_Desulfarculus_baarsii_DSM_2075_YP_003806763	UDPGDH_-_Eubacterium_limosum_-_WP_013382372	B289_YP_005836013_Halanaerobium_praevalens_DSM_2228
B_175_GDH_Sinorhizobium_meliloti_1021_NP_386656	UDPGDH_-_Sulfolobus_solfataricus_-_WP_010923104	B249_YP_003699012_Bacillus_selenitireducens_MLS10
B_112_ALDH_Methylobacterium_nodulans_ORS_2060_YP_002500804	UDPGDH_-_Acidithiobacillus_ferrooxidans_-_WP_012607014	B412_YP_003856265_Mycoplasma_hyorhinis_HUB1
B_122_GDH_Thermotoga_maritima_1KQ3A	UDPGDH_-_Acidobacterium_capsulatum_-_WP_015895922	B285_ZP_08610514_Lachnospiraceae_bacterium_3_1_57FAA_CT1_Lachnospiraceae
B_104_ALDH_Chlorobium_ferrooxidans_DSM_13031_ZP_01385829	UDPGDH_-_Methanobacterium_formicicum_DSM_3637_-_EKF86026	B291_NP_623575_Thermoanaerobacter_tengcongensis_MB4
B_157_GDH_Desulfatibacillum_alkenivorans_AK_01_YP_002430034	UDPGDH_-_Methanocaldococcus_jannaschii_DSM_2661_-_Q57871	B431_ZP_06265733_Pyramidobacter_piscolens_W5455

## Sheet: Eukaryotes
GpsA	Glp	Plsc
Acanthamoeba castellanii	Acanthamoeba castellanii	Ancyromonas sigmoides
Ancyromonas sigmoides	Ancyromonas sigmoides	Arabidopsis thaliana
Angomonas deanei	Angomonas deanei	Bodo saltans
Arabidopsis thaliana	Arabidopsis thaliana	Capsaspora owczarzaki
Bodo saltans	Bodo saltans	Chondrus crispus
Capsaspora owczarzaki	Capsaspora owczarzaki	Cryptophyceae sp
Choanocystis sp	Choanocystis sp	Dictyostelium discoideum
Chondrus crispus	Cyanophora paradoxa	Guillardia theta
Cryptophyceae sp	Dictyostelium discoideum	Hematodinium spp
Cyanophora paradoxa	Emiliana huxleyi	Mantamonas plastica
Emiliana huxleyi	Gefionella okellyi	Nutamonas longa
Gefionella okellyi	Guillardia theta	Physarum polycephalum
Guillardia theta	Hematodinium spp	Physcomitrella patens
Hematodinium spp	Mantamonas plastica	Porphyra umbilicalis
Mantamonas plastica	Nutamonas longa	Schizosaccharomyces pombe
Monosiga brevicollis	Paramecium tetraurelia	Spironucleus salmonicida
Nutamonas longa	Physarum polycephalum	Tetraselmis sp
Paramecium tetraurelia	Physcomitrella patens	Thalassiosira oceanica
Physcomitrella patens	Porphyra umbilicalis	Xenopus tropicalis
Porphyra umbilicalis	Reticulomyxa filosa
Reticulomyxa filosa	Schizosaccharomyces pombe
Schizosaccharomyces pombe	Stentor coeruleus
Stygiella incarcerata	Stygiella incarcerata
Tetraselmis sp	Tetraselmis sp
Thalassiosira oceanica	Thalassiosira oceanica
Thecamonas trahens	Thecamonas trahens
Xenopus tropicalis	Xenopus tropicalis
